# Supplementary material for: Plant Pyranocoumarins: Description, Biosynthesis, Application
Source: Plants (Basel). 2022 Nov 16;11(22):3135. doi: 10.3390/plants11223135 (PMC9693251; doi:10.3390/plants11223135)
Supplement: Supplementary file 1 [file plants-11-03135-s001.zip]

Archive with 1 entries (1 files):
- plants-1999048-supplementary.pdf
